# Supplementary material for: Dietary Effect of Brevibacillus laterosporus S62-9 on Chicken Meat Quality, Amino Acid Profile, and Volatile Compounds
Source: Foods. 2023 Jan 8;12(2):288. doi: 10.3390/foods12020288 (PMC9858446; doi:10.3390/foods12020288)
Supplement: Supplementary file 1 [file foods-12-00288-s001.zip]

Archive with 1 entries (1 files):
- foods-2081801-supplementary.pdf
